# Supplementary material for: Biomarkers for Outcome in Metastatic Melanoma in First Line Treatment with Immune Checkpoint Inhibitors
Source: Biomedicines. 2023 Mar 1;11(3):749. doi: 10.3390/biomedicines11030749 (PMC10044937; doi:10.3390/biomedicines11030749)
Supplement: Supplementary file 1 [file biomedicines-11-00749-s001.zip]

Archive with 1 entries (1 files):
- biomedicines-2249098-supplementary.pdf
